# Supplementary material for: Neurophysiological Characteristics Associated with Driving Abilities in Older Adults: A Scoping Review
Source: J Clin Med. 2026 Apr 13;15(8):2956. doi: 10.3390/jcm15082956 (PMC13115837; doi:10.3390/jcm15082956)
Supplement: Supplementary file 1 [file jcm-15-02956-s001.zip › Table S2.xlsx]

## Sheet: Sheet1
Table S2. Detailed characteristics of included studies.
	Author (Year)	Title	Study objectives	Population / Target population (age in years) / Sample size	Neurophysiological modality	Driving task / context	Driving / behavioral outcomes	Key neurophysiological findings	Key findings of brain–behavior associations	Outcome type	Sensitivity / specificity (categorical outcomes) or alternative classification metric	Correlation strength for quantitative scale outcomes
1	Eudave et al. (2018)	Default-mode network dynamics are restricted during high speed discrimination in healthy aging: Associations with neurocognitive status and simulated driving behavior	To examine age-related changes in brain activity and DMN connectivity during high-speed visual discrimination, and their associations with simulated driving behavior.	22 healthy young (30.3 ± 4.3) and 20 healthy older adults (67.4 ± 5.2)	fMRI (BOLD activation and functional connectivity)	High-speed visual discrimination task in fMRI scanner, with separate driving simulator evaluation assessing speed, braking, and steering behaviors.	Older adults had significantly lower accuracy in the high speed discrimination task and drove at slower speeds in the simulator compared to younger adults.	Older adults exhibited frontoparietal hyperactivation, reduced DMN deactivation, and decreased within-DMN connectivity compared to younger adults.	In younger adults, driving speed was associated with DMN dynamics and executive functioning, and task accuracy was associated with frontoparietal activation and within-DMN connectivity; these associations were absent in older adults.	Quantitative scale outcomes	N/A	No simple correlation coefficient reported in the main text; associations with DMN dynamics, executive functioning, frontoparietal activation, and within-DMN connectivity were described qualitatively.
2	Nakata et al. (2018)	Repeated Stops for a Red Light Induced a Left-Superior Asymmetrical Brain Activity in the Near-Infrared Spectroscopy Reflecting Approach Motivation of Anger in Elderly Adults but not in Younger Adults	To examine whether repeated stops at red traffic lights induce left-superior prefrontal asymmetry reflecting the approach motivation component of anger using fNIRS in younger and older adults.	20 older (65–74, 70.2) and 22 young adults (19–31, 21.7)	fNIRS (oxy-Hb changes over bilateral dorsolateral prefrontal cortex)	Simulated straight-road driving with two conditions: passing through four consecutive red lights (requiring stops) versus four green lights, followed by two yellow lights.	Older adults reported higher state anger scores after the red light condition compared to younger adults and compared to the green light condition.	Older adults exhibited greater left than right prefrontal activation during red light stops and the subsequent first yellow light, whereas younger adults showed no asymmetric brain activity in either condition.	In older adults, the left-superior prefrontal asymmetry during red light stops correlated with Trail Making Test scores, suggesting that age-related declines in executive function may contribute to increased expression of anger-related approach motivation while driving.	Quantitative scale outcomes	N/A	Older adults: asymmetry index vs TMT: red r = .42 (p < .05), Y1-red r = .42 (p < .05), Y2-red r = .32 (ns); green/Y1-green/Y2-green not significant. TMT vs STAXI: red r = .36 (p < .10); green r = .07 (ns).
3	Kawai & Nakata (2022)	Do older adults mistake the accelerator for the brake pedal?: Older adults employ greater prefrontal cortical activity during a bipedal/bimanual response-position selection task	To investigate prefrontal cortex activity using fNIRS in younger and older adults during a bimanual/bipedal response-position selection task simulating accelerator and brake pedal responses.	21 healthy young adults (20-26, 20.6 ± 2.6) and 23 healthy older adults (65–74, 68.7 ± 2.6)	fNIRS (prefrontal haemodynamic responses)	Laboratory bipedal/bimanual response-position selection task mimicking accelerator–brake mapping; compatible vs incompatible mappings and switches between mappings. No actual driving.	Behaviourally, error rates and reaction times on the complex/incompatible conditions were not dramatically worse in older adults; they could still perform the task reasonably well.	In complex or incompatible mapping conditions, older adults showed greater prefrontal oxygenated-Hb increases than young adults, especially over lateral prefrontal regions, despite similar performance.	Older adults appear to rely on stronger prefrontal recruitment to maintain correct response selection in a situation analogous to accelerator–brake choice. This compensatory activation may help prevent pedal errors under simple lab conditions, but could fail under fatigue or higher real-world load.	Quantitative scale outcomes	N/A	Difference in brain activation (foot minus hand; Ch. 11) correlated with difference in reaction time (r = .340, p = .02) and difference in accuracy (r = .301, p = .047).
4	Stojan & Voelcker-Rehage (2021)	Neurophysiological correlates of age differences in driving behavior during concurrent subtask performance	To investigate age-related differences in prefrontal cortex activity using fNIRS during simulated driving with concurrent ecologically valid subtasks (typing, working memory, and argumentation) in younger and older adults.	37 younger (20-27, 21.73 ± 1.61) and 37 older (65-77, 69.53 ± 3.61) adults	fNIRS (dorsolateral prefrontal cortex activation)	Simulated rural road driving with car-following while performing typing, working memory, or argumentation subtasks presented visually or auditorily.	Older adults showed greater lateral position variability during typing; younger adults showed higher velocity variability during argumentation.	Older adults showed the largest prefrontal activation during typing, whereas younger adults showed a pronounced response during argumentation.	During argumentation, higher prefrontal activation was associated with greater lateral variability in younger adults but lower variability in older adults, suggesting different processing strategies.	Quantitative scale outcomes	N/A	Small-to-moderate correlations. OA auditory ARG lateral position vs OxyHb: r = -.39 (p = .03); YA auditory ARG: r = .43 (p = .02); OA visual TYPE: r = .38 (p = .04); YA auditory WM following distance vs OxyHb: r = -.38 (p = .04); YA auditory TYPE lateral position vs DeoxyHb: r = .42 (p = .02). None remained significant after Benjamini-Hochberg correction.
5	Wascher et al. (2019)	Evaluating Mental Load During Realistic Driving Simulations by Means of Round the Ear Electrodes.	To evaluate the feasibility of measuring mental load during realistic driving simulation in older adults using cEEGrid round-the-ear electrodes, examining theta and alpha power modulations across varying task load conditions.	395 healthy older drivers (67-76, 71.4 ± 2.98)	EEG via cEEGrid (alpha/theta power)	Highly realistic driving simulator with different traffic and cognitive load conditions (e.g., simple vs complex traffic, additional cognitive tasks).	As task difficulty and traffic complexity increased, drivers showed changes in speed, steering variability, and other behavioural indicators of increased load.	cEEGrid EEG recorded around the ears captured systematic spectral changes (e.g., alpha/theta power modulation) corresponding to mental load; these patterns differentiated low vs high-load driving.	Around-the-ear EEG can track mental workload during realistic driving and may be suitable for practical monitoring of cognitive strain in everyday drivers, including older adults.	Quantitative scale outcomes	N/A	EEG-based workload estimate vs expert rating: r = .311 (p < .001). Post hoc task load vs steering activity: r = .132.
6	Huizeling et al. (2020)	Age-Related Changes in Attentional Refocusing during Simulated Driving	To investigate age-related impairments in attentional refocusing from temporal to spatial tasks during simulated driving, using behavioral switch-costs and EEG theta/alpha oscillatory signatures.	118 drivers in five age bands; EEG analysed in subsamples of 17 participants aged 18-30 years (22.88 ± 4.05) and 17 participants aged ≥60 years (70.12 ± 5.20)	EEG (frontal theta, posterior alpha)	Simulated motorway driving: participants had to refocus attention between following traffic (braking) and reading overhead motorway signs. Single-task vs sequential refocusing conditions.	Older adults showed larger refocusing costs (slower responses and more errors when switching from braking to sign reading) than younger adults.	Young drivers showed clear modulation of frontal theta and posterior alpha power during attentional refocusing; older adults showed reduced or delayed modulation, suggesting less flexible attentional control at the neural level.	Inefficient modulation of theta/alpha during attentional switches may underlie age-related difficulties in rapidly shifting attention between traffic monitoring and sign processing, contributing to increased driving risk in complex scenarios.	Quantitative scale outcomes	N/A	No correlation coefficient reported; age differences were described for theta/alpha modulation and sequential-task costs.
7	Depestele et al., (2023)	Age-related changes in midfrontal theta activity during steering control: A driving simulator study	To identify age-related changes in midfrontal theta and posterior alpha power during a simulated steering task across young, middle-aged, and older adults.	27 healthy younger (25-35), 27 middle-aged (50-60), and 34 older licensed drivers (≥ 65)	EEG (midfrontal theta power)	Lane-keeping task in a driving simulator; straight vs curved segments, different steering demands.	Older drivers tended to adopt lower speeds and showed some decline in steering precision under higher demands, compared with younger drivers.	Midfrontal theta power increased with steering demand (e.g., curves) in young and, to a lesser extent, middle-aged adults, but this up-regulation was blunted or absent in older drivers.	Reduced task-related increase in midfrontal theta suggests age-related limitations in engaging frontal control networks during demanding steering; older drivers may compensate behaviourally (slower speed) to maintain lane control.	Quantitative scale outcomes	N/A	Older adults only: overall driving speed vs midfrontal theta Spearman rho = .39 (p = .02). No significant theta-Track Error or alpha associations after correction.
8	Depestele et al. (2023)	The effect of Dual-Task modality on midfrontal theta power and driving performance across the adult lifespan	To examine the differential effects of visuocognitive and visuomotor dual-task modalities on midfrontal theta power and steering performance across young, middle-aged, and older adults.	27 younger (27.15 ± 2.67), 25 middle-aged (55.28 ± 2.94), and 29 older adult licensed drivers (68.76 ± 3.02)	EEG (midfrontal theta power; spectral analysis of frontal executive control networks)	Lane-keeping task in driving simulator under three conditions: single-task driving, driving with a visuocognitive task, and driving with a visuomotor task. These conditions varied cognitive and motor demands to assess how aging impacts resource allocation during driving.	Older adults showed greater dual-task costs, with increased heading error and reduced lane-keeping stability, indicating decreased sensorimotor integration efficiency. Younger adults maintained better steering precision, while middle-aged adults fell in between.	Midfrontal theta power increased with dual-task difficulty, particularly with visuomotor load, indicating engagement of executive control networks. However, older adults showed less theta activity, especially in the most challenging tasks, suggesting decreased flexibility in cognitive control during complex driving situations.	Reduced midfrontal theta modulation in older adults was associated with greater dual-task costs and poorer lane-keeping performance, suggesting that diminished neural flexibility contributes to age-related driving impairments under multitasking conditions.	Quantitative scale outcomes	N/A	Across all age groups, midfrontal theta vs heading error dual-task cost (visuomotor): Spearman rho = -.36 (p = .02). Within-age-group correlations were not significant (all p > .28).
9	Devos et al. (2023)	Cortical dynamics of automated driving across the spectrum of cognitive aging: A proof-of-concept study	To compare changes in frontal theta power recorded using EEG during conditional automated driving (level 3) and emergency take-over requests between older adults with normal cognition and those with cognitive impairment.	5 older drivers with congnitive impairments (CI) (69.20 ± 7.79) and 9 older drivers with cognitively normal condition (NC) (74.22 ± 4.24)	EEG (frontal theta power)	Simulated level 3 automated highway driving with emergency take-over request (crash avoidance); second scenario included auditory 2-back task during automation.	Older adults with CI showed longer reaction times to take-over requests, particularly when engaged in a secondary task during automation.	Older adults with CI showed greater increases in frontal theta power when transitioning from automated driving to take-over, suggesting compensatory cortical recruitment; this effect was observed only without secondary task engagement.	Greater frontal theta power change was associated with slower reaction times to take-over requests in the scenario without secondary task.	Quantitative scale outcomes	N/A	Frontal theta change vs take-over request reaction time: r = .72 (p = .009) in the no-NDRT scenario; r = -.29 (p = .35) in the NDRT scenario.
10	Mitoubsi et al. (2021)	Evaluating the Fitness-to-Drive Using Evoked Visual Responses in Alzheimer’s Disease	To develop machine learning models using ERP (visual evoked potential) to predict fitness-to-drive and driving performance metrics in early-stage AD driver and age-matched controls.	15 older adults with early-stage AD (61-85, 74.9) and 14 cognitively healthy older controls (63-82, 74.2)	ERP (Visual evoked potentials)	Laboratory visual stimulation paradigm (e.g., checkerboard or driving-related stimuli). Fitness-to-drive was evaluated using on-road tests or validated off-road driving assessments.	AD participants were more often classified as “unfit” or “borderline” for driving compared with controls.	AD patients exhibited delayed and attenuated visual evoked responses (e.g., prolonged latencies and reduced amplitudes) compared with controls, indicating impaired early visual processing.	Abnormal visual ERPs were associated with poorer driving-fitness classifications, suggesting that evoked visual responses can serve as objective markers of unsafe driving potential in Alzheimer’s disease.	Categorical outcome (fit/unfit) + quantitative prediction of steering metric	RF classifier (acceleration event): sensitivity = .81, specificity = .81, AUC = .83, accuracy = 80%. ROC AUC without bootstrapping = .90.	No correlation coefficient reported for quantitative driving metrics; regression performance for pothole-avoidance steering was reported instead (best model: MSE = .0145, RMSE = .1202, MAE = .0797, MAPE = .3585).
11	Koh et al. (2021)	Traffic Sign Recognition Evaluation for Senior Adults Using EEG Signals	To evaluate age-related differences in traffic sign recognition using ERPs in a simulated head-up display environment, comparing correct and incorrect responses between elderly and young drivers.	10 Younger drivers (22.7 ± 2.87) and 10 older drivers (66.2 ± 5.02)	ERPs (N200/P300/N400/P600)	Laboratory-based traffic sign recognition task using simulated head-up display (HUD); participants performed Go/Nogo matching of three traffic sign shapes (triangle, circle, rectangle) displayed briefly on HUD versus external monitor.	Older drivers showed higher error rates than younger adults, particularly for triangle-shaped signs; overall incorrect response rate was approximately 1.5 times higher in the elderly group.	Incorrect responses were associated with delayed P300 latency in both age groups; older drivers showed greater ERP signal variability, requiring signal processing for accurate classification of correct versus incorrect responses.	P300 latency delays were associated with incorrect traffic sign recognition; machine learning classification of correct/incorrect responses achieved 75% accuracy in elderly using ERP data with signal processing.	Categorical outcome (correct vs incorrect recognition)	No sensitivity/specificity reported; best elderly classification accuracy = 75% (MLP with smoothing). Best youth accuracy = 63%.	Incorrect answers were associated with delayed P300 latency, but no correlation coefficient was reported.
12	Karthaus et al. (2021)	Distraction in the Driving Simulator: An Event-Related Potential (ERP) Study with Young, Middle-Aged, and Older Drivers	To examine age-related differences in the effects of visual and auditory distraction on braking behavior using ERP (P3b) during simulated car-following across young, middle-aged, young-old, and old-old drivers under varying task complexity conditions.	18 young (18–25, 21.5 ± 2.3), 18 middle-aged (31–40, 35.7 ± 2.6), 18 young-old (55–65, 59.6 ± 3.2), and 18 old-old (70–80, 75.1 ± 2.8) active drivers	ERP (P3b)	Simulated car-following task requiring braking responses to the lead vehicle's brake lights; visual or auditory distractors were presented under three task conditions with varying response requirements.	The two older groups showed longer braking reaction times under visual distraction; error rates increased substantially with age in complex tasks, with the oldest group missing nearly 40% of braking responses under visual distraction.	The two older groups showed reduced P3b amplitude in complex task conditions, particularly with visual distractors, indicating decreased controlled stimulus processing.	Reduced P3b amplitude corresponded to the older groups' tendency to prioritize distractor responses over driving-relevant braking reactions.	Quantitative and error-rate outcomes	No sensitivity/specificity reported.	No correlation coefficient reported; reduced P3b amplitude was described alongside longer braking RTs and higher error rates.
